# Supplementary material for: Achene Morphology and Anatomy of Clematis L. (Ranunculaceae) in Korea and Its Taxonomic Implications
Source: Plants (Basel). 2020 Sep 28;9(10):1279. doi: 10.3390/plants9101279 (PMC7650620; doi:10.3390/plants9101279)
Supplement: Supplementary file 1 [file plants-09-01279-s001.zip]

Archive with 4 entries (3 files):
- supplementary/
- supplementary/S1_Supplementary_data.xlsx
- supplementary/S2_Supplementary_Characters coding_new.doc
- supplementary/Tables.doc
