# Supplementary material for: Achene Morphology and Anatomy of Clematis L. (Ranunculaceae) in Korea and Its Taxonomic Implications
Source: Plants (Basel). 2020 Sep 28;9(10):1279. doi: 10.3390/plants9101279 (PMC7650620; doi:10.3390/plants9101279)
Supplement: Supplementary file 1 [file plants-09-01279-s001.zip › supplementary/S1_Supplementary_data.xlsx]

## Sheet: Sheet1
S1. Quantitative measurement of achene features of Clematis species.
Length (mm)																					Length width ratio
	C. apiifolia	C. brevicaudata	C. trichotoma	C. taeguensis	C. hexapetala	C. terniflora	C. terniflora var. manshurica	C. heracleifolia	C. urticifolia	C. takedana	C. patens	C. brachyura	C. serratifolia	C. fusca var. fusca	C. fusca var. flabellata	C. fusca var. violacea	C. calcicola	C. koreana	C. ochotensis		C. apiifolia	C. brevicaudata	C. trichotoma	C. taeguensis	C. hexapetala	C. terniflora	C. terniflora var. manshurica	C. heracleifolia	C. urticifolia	C. takedana	C. patens	C. brachyura	C. serratifolia	C. fusca var. fusca	C. fusca var. flabellata	C. fusca var. violacea	C. calcicola	C. koreana	C. ochotensis
	2.96	2.5	3.6	4.34	4.13	4.85	6.19	2.59	3.51	2.4	3.88	7.99	2.7	5.06	3.08	4.75	5.02	4.17	3.95		2.87379	1.5625	1.56522	1.31915	1.607	1.80297	2.04967	1.69281	1.39286	1.73913	1.01305	1.17847	2.19512	1.65902	1.45972	1.12293	2.69892	1.98571	2.13514
	3.55	2.52	3.61	4.7	4.24	4.94	6.2	2.6	3.83	2.67	3.53	8.38	2.7	4.68	3.49	5.5	4.03	4.25	3.88		3.31776	1.90909	1.56277	1.33523	1.62452	1.82288	1.91358	1.58537	1.36786	1.39062	1.00284	1.11141	2.16	1.38872	1.64623	1.17021	1.65844	1.97674	2.21714
	3.63	2.7	3.68	3.99	4.33	5	6.26	2.99	3.9	2.82	4.01	9.45	2.71	3.73	3.5	5.6	3.71	4.45	3.63		3.3	1.57895	1.57265	1.49438	1.63396	1.78571	1.92025	1.76923	1.36842	1.43878	1.00754	1.19318	2.168	1.52245	1.63551	1.15942	1.93229	2.0045	2.66912
	3.7	2.3	3.83	4.29	4.43	5.01	6.32	3.01	3.68	2.52	3.96	8.74	2.73	4.6	3.58	5.6	4.61	4.5	3.74		3.33333	1.27072	1.58921	1.30395	1.65299	1.74564	1.92683	1.71023	1.10511	1.63636	1.16814	1.2022	2.13281	1.80392	1.59111	1.15702	2.05804	1.97368	2.04372
	3.8	2.31	3.84	4.51	4.43	5.12	6.44	3.04	3.91	2.57	4.22	10.51	2.76	4.9	3.65	5.63	4.32	4.54	4.21		3.19328	1.75	1.51181	1.59929	1.62868	1.75342	1.95745	1.63441	1.42701	1.47701	0.959091	1.31047	2.09091	1.57051	1.54661	1.0932	1.86207	1.9569	2.31319
	3.83	2.29	3.9	4.44	4.62	5.29	6.66	3.05	4.08	3.42	4.25	9.01	2.78	4.2	3.69	5.69	5.1	4.7	3.84		3.13934	1.26519	1.51751	1.26857	1.65	1.78114	2	1.50246	1.31613	1.62857	1.11549	1.17932	2.05926	1.4	1.4879	1.09423	2.98246	1.95833	2.07568
	3.96	2.62	3.92	4.64	4.76	5.38	6.66	3.13	3.37	2.67	4.56	8.06	2.78	4.71	3.69	5.86	3.83	4.7	3.79		3.04615	1.43956	1.44649	1.21149	1.68198	1.81145	1.97626	1.51942	1.31128	1.47514	1.10412	1.14326	1.97163	1.37318	1.43023	1.09738	2.22674	1.95021	2.50993
	3.96	2.38	3.95	4.71	4.76	5.39	6.8	3.18	4.01	2.89	4.44	10.3	2.79	4.5	3.74	6.1	4.23	4.76	3.7		2.89051	1.35227	1.43636	1.4537	1.61905	1.81481	2.01183	1.52153	1.21884	1.3318	1.06731	1.31714	1.97872	1.40625	1.43846	1.09712	2.15816	1.95885	2.2561
	4.03	2.5	3.97	3.86	4.78	5.42	6.93	3.29	4.16	3	3.63	8.51	2.82	4.8	3.8	6.2	4.86	4.84	3.8		2.85816	1.93798	1.43841	1.53785	1.62585	1.65244	2.04425	1.55924	1.34194	1.57895	1.0614	1.19859	1.86755	1.65517	1.45594	1.10714	2.39409	1.98361	2.31707
	4.05	2.54	4.1	4.33	4.82	5.55	6.94	3.29	3.41	3.57	3.9	9.54	2.86	4.9	3.9	6.24	4.65	4.87	4.04		2.85211	1.5679	1.46429	1.33642	1.6339	1.66667	2.0472	1.51613	1.39184	2.13772	1.13043	1.325	1.86928	1.62252	1.49425	1.10835	2.15278	1.8447	2.58974
	4.21	2.43	4.25	4.88	4.86	5.59	7.01	3.36	3.7	2.91	3.66	9.97	2.93	5.1	3.97	6.27	4.92	4.95	3.73		2.94406	1.66438	1.48601	1.31536	1.64189	1.65875	2.02601	1.54128	1.30742	1.55615	1.44094	1.28314	1.91503	1.54545	1.49811	1.1117	1.95238	1.76786	3.08264
	4.3	2.82	4.28	4.16	4.88	5.62	7.08	3.46	4.1	2.5	4.15	8.04	2.98	3.87	4.02	6.68	5.1	5.08	3.44		2.90541	1.7625	1.47586	1.43945	1.62126	1.64327	1.96667	1.57991	1.37584	1.38889	1.29688	1.24651	1.93506	1.38214	1.51698	1.15172	2.69841	1.80142	2.9913
	4.37	2.51	4.33	4.29	4.95	6.06	7.21	3.49	3.98	2.78	4.3	8.5	3.01	4.78	4.1	6.93	4.25	5.16	3.61		2.91333	1.49405	1.47782	1.42053	1.59164	1.76676	1.97534	1.57919	1.32667	1.33014	1.41914	1.18881	1.95455	1.77037	1.51852	1.18259	1.98598	1.79791	2.28481
	4.42	2.93	4.37	4.85	5.26	6.15	7.27	3.73	3.95	3.64	4.25	10.2	3.07	5.06	4.12	7.21	3.9	5.21	3.15		2.94667	1.71345	1.48136	1.32877	1.66456	1.75714	1.65604	1.62882	1.22291	1.75	1.03659	1.47826	1.98065	1.75087	1.5203	1.22828	1.73333	1.69707	1.48585
	4.44	2.65	4.41	3.01	5.67	6.2	7.27	3.92	3.92	2.82	3.9	9.6	3.29	4.69	4.21	7.27	4.12	5.4	3.83		2.5814	1.5407	1.48986	0.7	1.76636	1.73184	1.64108	1.69697	1.41007	1.51613	0.928571	1.39332	2.0184	1.54276	1.50357	1.2322	2.17989	1.60237	2.27976
Average	3.94733	2.53333	4.00267	4.33333	4.728	5.438	6.74933	3.20867	3.834	2.87867	4.04267	9.12	2.86067	4.63867	3.76933	6.102	4.44333	4.772	3.756		3.00635	1.58728	1.50104	1.33761	1.64291	1.74633	1.94083	1.60247	1.32561	1.55836	1.11677	1.24994	2.0198	1.55956	1.51623	1.1409	2.17827	1.88399	2.35008
SD	0.39514	0.186917	0.274316	0.470997	0.397927	0.434334	0.392182	0.364238	0.248216	0.384204	0.301815	0.876544	0.167053	0.413139	0.297236	0.697641	0.481733	0.354002	0.248389		0.211787	0.206764	0.0504001	0.205834	0.0408267	0.0626833	0.126875	0.0828458	0.0861585	0.208122	0.155801	0.100057	0.108738	0.148826	0.065316	0.047001	0.375069	0.124149	0.39033
Minimum	2.96	2.29	3.6	3.01	4.13	4.85	6.19	2.59	3.37	2.4	3.53	7.99	2.7	3.73	3.08	4.75	3.71	4.17	3.15		2.58	1.27	1.44	0.7	1.59	1.64	1.64	1.5	1.11	1.33	0.93	1.11	1.87	1.37	1.43	1.09	1.66	1.6	1.49
Maximum	4.44	2.93	4.41	4.88	5.67	6.2	7.27	3.92	4.16	3.64	4.56	10.51	3.29	5.1	4.21	7.27	5.1	5.4	4.21		3.33	1.94	1.59	1.6	1.77	1.82	2.05	1.77	1.43	2.14	1.44	1.48	2.2	1.8	1.65	1.23	2.98	2	3.08
Width (mm)
	C. apiifolia	C. brevicaudata	C. trichotoma	C. taeguensis	C. hexapetala	C. terniflora	C. terniflora var. manshurica	C. heracleifolia	C. urticifolia	C. takedana	C. patens	C. brachyura	C. serratifolia	C. fusca var. fusca	C. fusca var. flabellata	C. fusca var. violacea	C. calcicola	C. koreana	C. ochotensis
	1.03	1.6	2.3	3.29	2.57	2.69	3.02	1.53	2.52	1.38	3.83	6.78	1.23	3.05	2.11	4.23	1.86	2.1	1.85
	1.07	1.32	2.31	3.52	2.61	2.71	3.24	1.64	2.8	1.92	3.52	7.54	1.25	3.37	2.12	4.7	2.43	2.15	1.75
	1.1	1.71	2.34	2.67	2.65	2.8	3.26	1.69	2.85	1.96	3.98	7.92	1.25	2.45	2.14	4.83	1.92	2.22	1.36
	1.11	1.81	2.41	3.29	2.68	2.87	3.28	1.76	3.33	1.54	3.39	7.27	1.28	2.55	2.25	4.84	2.24	2.28	1.83
	1.19	1.32	2.54	2.82	2.72	2.92	3.29	1.86	2.74	1.74	4.4	8.02	1.32	3.12	2.36	5.15	2.32	2.32	1.82
	1.22	1.81	2.57	3.5	2.8	2.97	3.33	2.03	3.1	2.1	3.81	7.64	1.35	3	2.48	5.2	1.71	2.4	1.85
	1.3	1.82	2.71	3.83	2.83	2.97	3.37	2.06	2.57	1.81	4.13	7.05	1.41	3.43	2.58	5.34	1.72	2.41	1.51
	1.37	1.76	2.75	3.24	2.94	2.97	3.38	2.09	3.29	2.17	4.16	7.82	1.41	3.2	2.6	5.56	1.96	2.43	1.64
	1.41	1.29	2.76	2.51	2.94	3.28	3.39	2.11	3.1	1.9	3.42	7.1	1.51	2.9	2.61	5.6	2.03	2.44	1.64
	1.42	1.62	2.8	3.24	2.95	3.33	3.39	2.17	2.45	1.67	3.45	7.2	1.53	3.02	2.61	5.63	2.16	2.64	1.56
	1.43	1.46	2.86	3.71	2.96	3.37	3.46	2.18	2.83	1.87	2.54	7.77	1.53	3.3	2.65	5.64	2.52	2.8	1.21
	1.48	1.6	2.9	2.89	3.01	3.42	3.6	2.19	2.98	1.8	3.2	6.45	1.54	2.8	2.65	5.8	1.89	2.82	1.15
	1.5	1.68	2.93	3.02	3.11	3.43	3.65	2.21	3	2.09	3.03	7.15	1.54	2.7	2.7	5.86	2.14	2.87	1.58
	1.5	1.71	2.95	3.65	3.16	3.5	4.39	2.29	3.23	2.08	4.1	6.9	1.55	2.89	2.71	5.87	2.25	3.07	2.12
	1.72	1.72	2.96	4.3	3.21	3.58	4.43	2.31	2.78	1.86	4.2	6.89	1.63	3.04	2.8	5.9	1.89	3.37	1.68
Average	1.32333	1.61533	2.67267	3.29867	2.876	3.12067	3.49867	2.008	2.90467	1.85933	3.67733	7.3	1.422	2.988	2.49133	5.34333	2.06933	2.55467	1.63667
SD	0.198086	0.184502	0.242295	0.475483	0.202089	0.304689	0.398531	0.249176	0.274535	0.217074	0.514788	0.464773	0.133802	0.283554	0.23409	0.505253	0.248724	0.363924	0.257867
Minimum	1.03	1.29	2.3	2.51	2.57	2.69	3.02	1.53	2.45	1.38	2.54	6.45	1.23	2.45	2.11	4.23	1.71	2.1	1.15
Maximum	1.72	1.82	2.96	4.3	3.21	3.58	4.43	2.31	3.33	2.17	4.4	8.02	1.63	3.43	2.8	5.9	2.52	3.37	2.12
Pericarp (µm)																					Pericarp endocarp ratio
	C. apiifolia	C. brevicaudata	C. trichotoma	C. taeguensis	C. hexapetala	C. terniflora	C. terniflora var. manshurica	C. heracleifolia	C. urticifolia	C. takedana	C. patens	C. brachyura	C. serratifolia	C. fusca var. fusca	C. fusca var. flabellata	C. fusca var. violacea	C. calcicola	C. koreana	C. ochotensis		C. apiifolia	C. brevicaudata	C. trichotoma	C. taeguensis	C. hexapetala	C. terniflora	C. terniflora var. manshurica	C. heracleifolia	C. urticifolia	C. takedana	C. patens	C. brachyura	C. serratifolia	C. fusca var. fusca	C. fusca var. flabellata	C. fusca var. violacea	C. calcicola	C. koreana	C. ochotensis
	43.55	124.7	384.9	332.1	41.43	50	58.6	98.69	237.9	218.2	150.5	120	28.82	139.8	40.57	53.39	270.1	68.48	115.7		9.22669	7.2924	33.181	25.9453	4.18908	6.23441	8.49275	5.10554	14.2455	26.6098	2.61739	6	3.38263	9.13725	5.65042	1.82094	14.0677	3.9814	8.63433
	47.76	78.2	332.8	317.8	43.38	52.45	82.68	104.73	245.7	199.8	152.9	113.3	31.5	109.4	46.77	56.34	240.8	82.77	98		9.36471	6.51667	35.0316	26.4833	3.74288	5.67641	9.41686	5.21045	25.3299	31.7143	2.96318	6.25967	3.08824	7.05806	5.16225	1.89124	11.4667	3.83727	9.42308
	50.69	97.4	339.8	302.9	46.56	62.22	92.85	115.92	325.5	178.1	161.2	211.2	35.72	119.4	51.95	56.88	206.8	88.03	132.8		9.76686	10.8222	35.7684	25.2417	4.01726	6.07024	10.3743	5.19821	18.1844	16.1909	3.55066	8.51613	3.12785	9.25581	5.18981	1.8998	8.0155	3.90723	9.91045
	52.41	45.3	423.6	365.7	48.07	67.31	73.75	122.63	331.5	152.5	182.2	178.4	37.1	140.7	60.3	62.52	189.3	93.57	102.7		9.70556	5.14773	38.8624	30.475	3.95312	6.51597	8.24022	5.4575	20.463	19.0625	3.30072	8.18349	3.14407	12.4513	6.01196	2.02003	10.0691	3.81918	8.216
	52.77	104.8	407.3	362.8	48.55	79.7	109.8	122.94	317.3	163.7	196.3	127.4	37.44	67.5	61.06	63.22	252	94.9	84.6		9.35638	12.3294	37.0273	28.124	3.94715	7.67823	11.9348	5.45672	18.6647	14.8818	4.3817	5.92558	3.09934	4.5	5.7822	2.00253	11.4027	3.83434	6.99174
	53.43	88.8	525.7	386.6	51.37	76.82	87.83	123.63	256.5	235.3	192.3	112.4	38.65	67.2	63.43	64.89	198.4	99.19	92.2		9.4734	7.33884	52.0495	29.2879	3.97293	7.04771	9.41372	5.35659	16.6558	27.046	3.35602	5.35238	3.14228	4.57143	5.59347	2.0215	8.16461	3.9408	7.81356
	56.15	108.5	483.9	387.6	52.15	89.03	83.68	125.4	246.7	240.4	171.8	137	39.73	86.3	66.12	65.52	229.5	100.03	105		9.20492	9.51754	41.0085	29.1429	3.9418	8.07895	8.827	5.42857	14.8614	32.0533	2.72266	6.11607	3.2118	7.63717	5.46898	2.00551	11.3614	3.87413	8.60656
	60.63	67.4	330.2	420	52.97	93.8	65.84	129.54	239	199.2	183.6	158.3	41.53	69.7	66.45	65.94	206	101.77	103.7		9.82658	6.74	26	25.9259	3.9857	7.96265	6.90147	5.25731	13.427	26.56	3.2381	5.29431	3.13908	5.01439	5.37534	2.01713	9.80952	3.76508	7.30282
	70.59	102.6	238	307.3	53.68	103.66	81.92	131.09	257	187.1	192.1	145.8	42.43	66.4	82.02	70.53	189.6	113.57	107.5		11.0125	7.95349	30.5128	26.4914	4.01796	8.42764	8.42798	5.01492	8.7415	20.1183	3.02044	7.18227	3.20711	4.81159	6.47867	1.98397	7.61446	3.8162	8.02239
	73.01	133.2	255.1	290	57	113.98	62.31	136.16	339.5	270.1	208.1	154.4	44.4	71.6	92.85	73.41	196.4	126.23	123.7		10.897	12.1091	23.6204	27.3585	4.18502	9.0317	6.22478	5.16344	18.9665	22.8898	3.44536	6.30204	3.31839	7.95556	7.18097	2.03295	7.5249	4.2416	10.395
	74.79	125.2	255.3	274.9	65.37	115.46	102.06	152.41	360.4	282.8	213.6	103.9	44.85	71.5	97.8	74.95	228.8	138.31	100.5		10.5338	12.6465	31.1341	28.051	4.63617	8.66167	9.75717	5.40845	14.5323	27.4563	3.13656	6.00578	3.28571	5.62992	7.40909	2.03447	5.43468	4.52733	9.75728
	79.79	124.1	339.3	273	66.57	118.27	107.13	154.47	288.1	297.4	171.6	144.7	46.1	72.2	102.88	77.64	261.9	146.91	120.4		10.7101	10.5169	41.8889	28.7368	4.46779	8.47814	10.1738	5.28645	20.7266	27.0364	3.25	5.13121	3.34058	5.12057	7.60947	2.05017	10.4343	4.74669	9.55556
	80.96	143.9	334.42	311.4	67.64	126.16	92.86	161.38	283.8	255.5	191.6	161.4	49.28	91.5	105.59	84.54	233.9	153.81	122.7		10.8671	12.7345	35.9591	29.6571	4.38367	8.80391	8.79356	5.36503	18.1923	23.4404	2.91185	7.61321	3.50747	7.88793	7.36332	2.2224	9.50813	4.96963	10.3983
	99.54	110.7	297.23	294.7	84.78	135.29	102.15	171	256	328.3	197.4	127.6	50	80.2	113.1	86.56	212.5	154.42	120.7		13.2016	6.47368	37.1538	24.3554	5.09802	9.41475	8.33878	5.16929	22.4759	22.7986	3.64207	5.77376	3.42466	5.07595	7.87056	2.25417	6.4006	4.9147	7.35976
	56.57	118.6	406.78	280.2	68.25	138.67	69.88	190.88	302.1	276.2	184.2	137	53.99	91	117.86	98.11	228.2	115.24	147.3		6.84867	6.73864	39.8804	22.5968	4.00528	9.37593	5.42547	5.69621	13.1921	20.9242	2.67344	5.82979	3.03656	7.33871	6.31618	2.4769	8.91406	3.49954	12.0738
Average	63.5093	104.893	356.955	327.133	56.518	94.8547	84.8893	136.058	285.8	232.307	183.293	142.187	41.436	89.6267	77.9167	70.296	222.947	111.815	111.833		9.99972	8.99184	35.9385	27.1915	4.16959	7.83055	8.71618	5.30498	17.2439	23.9188	3.21401	6.36571	3.23038	6.89638	6.29751	2.04891	9.34589	4.11168	8.96404
SD	15.5768	26.3507	82.6646	46.4515	11.7723	29.4894	16.414	25.277	41.0384	52.3576	18.6852	28.0772	6.92648	25.9049	25.3147	12.4456	25.8247	26.7801	16.4432		1.36404	2.64932	6.8604	2.17438	0.347545	1.2388	1.65062	0.172567	4.20595	5.09968	0.449636	1.03588	0.139014	2.25878	0.952257	0.161639	2.24679	0.458112	1.41649
Minimum	43.55	45.3	238	273	41.43		58.6	98.69	237.9	152.5	150.5	103.9	29.82	66.4	40.57	53.39	189.3	68.48	84.6		6.85	5.15	23.6	22.6	3.74	5.68	5.43	5.01	2.25	14.88	2.62	5.13	3.04	4.5	5.16	1.82	5.43	3.5	6.99
Maximum	99.54	143.9	525.7	420	84.78		109.8	190.88	360.4	328.3	274.1	211.2	53.99	140.7	117.86	98.11	270.1	154.42	147.3		13.2	12.73	52	30.48	5.1	9.41	11.93	5.7	25.33	32.05	6.12	8.52	3.51	12.45	7.87	2.48	14.07	4.97	12.07
Endocarp (µm)
	C. apiifolia	C. brevicaudata	C. trichotoma	C. taeguensis	C. hexapetala	C. terniflora	C. terniflora var. manshurica	C. heracleifolia	C. urticifolia	C. takedana	C. patens	C. brachyura	C. serratifolia	C. fusca var. fusca	C. fusca var. flabellata	C. fusca var. violacea	C. calcicola	C. koreana	C. ochotensis
	4.72	17.1	11.6	12.8	9.89	8.02	6.9	19.33	16.7	8.2	57.5	20	8.52	15.3	7.18	29.32	19.2	17.2	13.4
	5.1	12	9.5	12	11.59	9.24	8.78	20.1	9.7	6.3	51.6	18.1	10.2	15.5	9.06	29.79	21	21.57	10.4
	5.19	9	9.5	12	11.59	10.25	8.95	22.3	17.9	11	45.4	24.8	11.42	12.9	10.01	29.94	25.8	22.53	13.4
	5.4	8.8	10.9	12	12.16	10.33	8.95	22.47	16.2	8	55.2	21.8	11.8	11.3	10.03	30.95	18.8	24.5	12.5
	5.64	8.5	11	12.9	12.3	10.38	9.2	22.53	17	11	44.8	21.5	12.08	15	10.56	31.57	22.1	24.75	12.1
	5.64	12.1	10.1	13.2	12.93	10.9	9.33	23.08	15.4	8.7	57.3	21	12.3	14.7	11.34	32.1	24.3	25.17	11.8
	6.1	11.4	11.8	13.3	13.23	11.02	9.48	23.1	16.6	7.5	63.1	22.4	12.37	11.3	12.09	32.67	20.2	25.82	12.2
	6.17	10	12.7	16.2	13.29	11.78	9.54	24.64	17.8	7.5	56.7	29.9	13.23	13.9	12.362	32.69	21	27.03	14.2
	6.41	12.9	7.8	11.6	13.36	12.3	9.72	26.14	29.4	9.3	63.6	20.3	13.23	13.8	12.66	35.55	24.9	29.76	13.4
	6.7	11	10.8	10.6	13.62	12.62	10.01	26.37	17.9	11.8	60.4	24.5	13.38	9	12.93	36.11	26.1	29.76	11.9
	7.1	9.9	8.2	9.8	14.1	13.33	10.46	28.18	24.8	10.3	68.1	17.3	13.65	12.7	13.2	36.84	42.1	30.55	10.3
	7.45	11.8	8.1	9.5	14.9	13.95	10.53	29.22	13.9	11	52.8	28.2	13.8	14.1	13.52	37.87	25.1	30.95	12.6
	7.45	11.3	9.3	10.5	15.43	14.33	10.56	30.08	15.6	10.9	65.8	21.2	14.05	11.6	14.34	38.04	24.6	30.95	11.8
	7.54	17.1	8	12.1	16.63	14.37	12.25	33.08	11.39	14.4	54.2	22.1	14.6	15.8	14.37	38.4	33.2	31.42	16.4
	8.26	17.6	10.2	12.4	17.04	14.79	12.88	33.51	22.9	13.2	68.9	23.5	17.78	12.4	18.66	39.61	25.6	32.93	12.2
Average	6.32467	12.0333	9.96667	12.06	13.4707	11.8407	9.836	25.6087	17.546	9.94	57.6933	22.44	12.8273	13.2867	12.1541	34.0967	24.9333	26.9927	12.5733
SD	1.06011	2.99968	1.51783	1.64308	1.93465	2.04673	1.43209	4.41127	4.97838	2.27244	7.41181	3.3867	2.08663	1.92534	2.70592	3.5388	5.96414	4.43447	1.49736
Minimum
Maximum
Diameter in cross section (parallel to cotyledon; mm)																					Diameter in cross section (parallel/perpendicular)
	C. apiifolia	C. brevicaudata	C. trichotoma	C. taeguensis	C. hexapetala	C. terniflora	C. terniflora var. manshurica	C. heracleifolia	C. urticifolia	C. takedana	C. patens	C. brachyura	C. serratifolia	C. fusca var. fusca	C. fusca var. flabellata	C. fusca var. violacea	C. calcicola	C. koreana	C. ochotensis		C. apiifolia	C. brevicaudata	C. trichotoma	C. taeguensis	C. hexapetala	C. terniflora	C. terniflora var. manshurica	C. heracleifolia	C. urticifolia	C. takedana	C. patens	C. brachyura	C. serratifolia	C. fusca var. fusca	C. fusca var. flabellata	C. fusca var. violacea	C. calcicola	C. koreana	C. ochotensis
	1.67	2.13	3.29	3.4	2.7	3.85	3.41	2.51	2.58	2.15	5.09	7.2	1.63	3.7	2.86	5.3	2.75	2.3	2.03		1.59048	1.704	1.22305	3.03571	2.25	2.60135	2.40141	1.97638	1.82979	1.51408	2.23246	7.42268	1.63	3.24561	1.7439	2.12	1.52778	1.4375	1.41958
	1.68	2	2.61	3.18	3.17	3.13	3.74	2.5	2.9	1.97	4.62	7.23	1.6	3.52	2.9	5.23	2.57	2.45	2		1.44828	1.68067	1.49143	3.18	2.00633	2.69828	2.25301	1.8797	1.87097	1.40714	1.76336	5.87805	1.56863	2.88525	1.72619	2.87363	1.27861	1.38418	1.94175
	1.7	2.1	3.3	3.28	2.77	3.33	3.66	3.58	2.61	2.16	5.1	6.9	1.63	3.69	3	5.14	2.9	2.41	1.7		1.54545	2.05882	1.40426	2.5625	2.216	2.75207	2.77273	2.26582	1.63125	2.09709	2.08163	7.04082	1.61386	2.75373	1.69492	2.85556	2.14815	1.41765	1.25
	1.6	2.03	2.98	3.25	3.12	3.66	3.98	3.25	3.5	2.03	4.9	7.15	1.65	3.69	2.69	4.9	3.25	2.34	1.63		1.64948	1.82883	1.65556	2.82609	1.96226	2.52414	2.65333	2.28873	2.5	1.67769	1.95219	6.38393	1.42241	3.075	1.74675	2.81609	1.54762	1.48101	1.20741
	1.65	2.08	3.12	3.31	2.9	3.24	3.84	3.21	2.85	2.08	5.02	7.04	1.55	3.31	2.87	5.21	2.85	2.28	1.69		1.47321	1.73333	1.39286	2.73554	2.23077	2.4	2.64828	2.16892	1.88742	1.6	2.10924	6.51852	1.76136	2.80508	1.73939	2.96023	1.43939	1.38182	1.3
Average	1.66	2.068	3.06	3.284	2.932	3.442	3.726	3.01	2.888	2.078	4.946	7.104	1.612	3.582	2.864	5.156	2.864	2.356	1.81		1.54138	1.80113	1.43343	2.86797	2.13307	2.59517	2.54575	2.11591	1.94388	1.6592	2.02778	6.6488	1.59925	2.95294	1.73023	2.7251	1.58831	1.42043	1.42375
SD	0.0380789	0.0526308	0.284165	0.0808084	0.208014	0.301944	0.21326	0.482856	0.37023	0.0804363	0.198947	0.135019	0.0389872	0.169617	0.111937	0.154045	0.24996	0.0723187	0.189341		0.0828079	0.154688	0.157687	0.24398	0.137234	0.14002	0.212211	0.180566	0.32731	0.264662	0.178228	0.598698	0.122115	0.204135	0.0212566	0.342341	0.330466	0.041153	0.300269
Minimum	1.65	2.03	2.61	3.18	2.7	3.13	3.41	2.5	2.58	2.03	4.62	6.9	1.55	3.31	2.69	4.9	2.57	2.28	1.63
Maximum	1.7	2.13	3.29	3.4	3.17	3.85	3.98	3.58	2.9	2.16	5.1	7.23	1.65	3.7	3	5.3	3.25	2.45	2.03
Diameter in cross section (perpendicular to cotyledon; mm)
	C. apiifolia	C. brevicaudata	C. trichotoma	C. taeguensis	C. hexapetala	C. terniflora	C. terniflora var. manshurica	C. heracleifolia	C. urticifolia	C. takedana	C. patens	C. brachyura	C. serratifolia	C. fusca var. fusca	C. fusca var. flabellata	C. fusca var. violacea	C. calcicola	C. koreana	C. ochotensis
	1.05	1.25	2.69	1.12	1.2	1.48	1.42	1.27	1.41	1.42	2.28	0.97	1	1.14	1.64	2.5	1.8	1.6	1.43
	1.16	1.19	1.75	1	1.58	1.16	1.66	1.33	1.55	1.4	2.62	1.23	1.02	1.22	1.68	1.82	2.01	1.77	1.03
	1.1	1.02	2.35	1.28	1.25	1.21	1.32	1.58	1.6	1.03	2.45	0.98	1.01	1.34	1.77	1.8	1.35	1.7	1.36
	0.97	1.11	1.8	1.15	1.59	1.45	1.5	1.42	1.4	1.21	2.51	1.12	1.16	1.2	1.54	1.74	2.1	1.58	1.35
	1.12	1.2	2.24	1.21	1.3	1.35	1.45	1.48	1.51	1.3	2.38	1.08	0.88	1.18	1.65	1.76	1.98	1.65	1.3
Average	1.08	1.154	2.166	1.152	1.384	1.33	1.47	1.416	1.494	1.272	2.448	1.076	1.014	1.216	1.656	1.924	1.848	1.66	1.294
SD	0.0731437	0.0901665	0.393992	0.104738	0.186896	0.141951	0.1249	0.122188	0.0873499	0.15928	0.128725	0.107378	0.0993982	0.0753658	0.0826438	0.323543	0.298948	0.0771362	0.154693
Minimum	0.97	1.02	1.75	1	1.2	1.16	1.32	1.27	1.4	1.03	2.28	0.97	0.88	1.14	1.54	1.74	2.35	1.58	1.03
Maximum	1.16	1.25	2.69	1.28	1.59	1.48	1.66	1.58	1.6	1.42	2.62	1.23	1.16	1.34	1.65	2.5	2.1	1.77	1.43
Style (mm)																					Style body ratio
	C. apiifolia	C. brevicaudata	C. trichotoma	C. taeguensis	C. hexapetala	C. terniflora	C. terniflora var. manshurica	C. heracleifolia	C. urticifolia	C. takedana	C. patens	C. brachyura	C. serratifolia	C. fusca var. fusca	C. fusca var. flabellata	C. fusca var. violacea	C. calcicola	C. koreana	C. ochotensis		C. apiifolia	C. brevicaudata	C. trichotoma	C. taeguensis	C. hexapetala	C. terniflora	C. terniflora var. manshurica	C. heracleifolia	C. urticifolia	C. takedana	C. patens	C. brachyura	C. serratifolia	C. fusca var. fusca	C. fusca var. flabellata	C. fusca var. violacea	C. calcicola	C. koreana	C. ochotensis
	9.02	24.66	25.07	33.48	19.38	19.64	32.42	24.2	28.65	20.14	37.61	3.38	29.21	24.57	41.73	32.62	25.55	33.74	30.78		3.0473	9.864	6.96389	7.71429	4.69249	4.04948	5.23748	9.34363	8.16239	8.39167	9.6933	0.423029	10.8185	4.85573	13.5487	6.86737	5.08964	8.09113	7.79241
	8.99	28.63	31.06	42.82	12.08	27.36	31.11	14.16	29.5	26.84	31.27	2.21	21.1	33.54	38.57	40.48	33.79	33.99	30.05		2.53239	11.3611	8.60388	9.11064	2.84906	5.53846	5.01774	5.44615	7.70235	10.0524	8.85836	0.263723	7.81481	7.16667	11.0516	7.36	8.38462	7.99765	7.74485
	7.41	29.74	28.56	38.14	13.64	21.81	32.96	16.69	25.55	30.39	42.54	2.46	31.12	27.23	37.99	49.22	31.64	34.67	28.74		2.04132	11.0148	7.76087	9.5589	3.15012	4.362	5.26518	5.58194	6.55128	10.7766	10.6085	0.260317	11.4834	7.30027	10.8543	8.78929	8.5283	7.79101	7.91736
	10.94	26.33	23.83	30.34	15.21	29.04	29.27	16.84	29.52	20.82	32.58	3.44	31.52	27.43	37.7	50.42	28.69	23.73	32.11		2.95676	11.4478	6.22193	7.07226	3.43341	5.79641	4.63133	5.59468	8.02174	8.2619	8.22727	0.393593	11.5458	5.96304	10.5307	9.00357	6.22343	5.27333	8.58556
	8.95	18.45	29.13	29.48	16.72	19.09	31.06	15.36	31.15	31.04	32.67	2.87	26.12	35.73	24.86	36.38	36.11	18.09	26.58		2.35526	7.98701	7.58594	6.53659	3.77427	3.72852	4.82298	5.05263	7.96675	12.0778	7.74171	0.273073	9.46377	7.29184	6.81096	6.46181	8.3588	3.98458	6.31354
	9.93	22.96	25.94	36.35	15.56	25.63	30.45	19.39	25.17	30.23	28.88	3.31	24.22	31.12	28.36	39.27	32.49	34.01	25.97		2.59269	10.0262	6.65128	8.18694	3.36797	4.84499	4.57207	6.35738	6.16912	8.83918	6.79529	0.36737	8.71223	7.40952	7.68564	6.90158	6.37059	7.23617	6.76302
	7.83	29.29	23.99	34.27	12.96	30	32.51	17.14	23.65	20.86	32.23	1.47	32.14	20.6	36.25	40.74	28.12	35.47	30.67		1.97727	11.1794	6.1199	7.38578	2.72269	5.57621	4.88138	5.47604	7.0178	7.81273	7.06798	0.182382	11.5612	4.37367	9.82385	6.95222	7.34204	7.54681	8.09235
	8.89	24.34	24.68	36.37	17.62	25.36	40.27	14.88	25.64	25.07	30.78	3.14	21.17	20.42	35.36	47.88	26.79	30.74	27.04		2.24495	10.2269	6.2481	7.72187	3.70168	4.70501	5.92206	4.67925	6.39401	8.67474	6.93243	0.304854	7.58781	4.53778	9.45455	7.84918	6.33333	6.45798	7.30811
	11.21	27.14	31.56	40.29	13.41	31.89	24.88	15.57	22.11	23.6	27.89	3.3	25.1	36.42	40.21	49.3	24.21	35.6	30.33		2.78164	10.856	7.94962	10.4378	2.80544	5.88376	3.59019	4.73252	5.3149	7.86667	7.6832	0.387779	8.90071	7.5875	10.5816	7.95161	4.98148	7.35537	7.98158
	12.08	27.33	28.82	35.16	17.55	28.36	30.72	15.97	33.11	25.3	26.54	3.12	21.88	20.08	39.63	50.19	23.65	34.73	27.36		2.98272	10.7598	7.02927	8.12009	3.64108	5.10991	4.42651	4.8541	9.70968	7.08683	6.80513	0.327044	7.65035	4.09796	10.1615	8.04327	5.08602	7.13142	6.77228
	11.16	23.42	29.58	36.44	14.32	20.93	31.25	16.31	21.81	26.3	27.14	3.14	27.07	22.95	34.25	49.36	33.08	33.77	29.36		2.65083	9.63786	6.96	7.46721	2.9465	3.74419	4.45792	4.85417	5.89459	9.0378	7.4153	0.314945	9.23891	4.5	8.6272	7.87241	6.72358	6.82222	7.87131
	9.16	28.11	25.3	33.71	15.26	30.58	31.33	17.23	24.46	30.23	31.11	3.37	30.79	39.13	28.36	50.36	30.43	36.3	28.36		2.13023	9.96809	5.91121	8.10337	3.12705	5.44128	4.42514	4.97977	5.96585	12.092	7.49639	0.419154	10.3322	10.1111	7.05473	7.53892	5.96667	7.14567	8.24419
	9.52	28.81	31.58	34.56	16.71	24.89	32.52	16.4	26.3	29.66	22.81	3.24	23.76	33.36	35.36	45.23	21.81	31.23	22.36		2.17849	11.4781	7.2933	8.05594	3.37576	4.10726	4.5104	4.69914	6.60804	10.6691	5.30465	0.381176	7.89369	6.97908	8.62439	6.5267	5.13176	6.05233	6.19391
	8.91	25.79	32.06	36.56	10.67	25.64	34.69	15.42	20.51	25.36	23.92	2.89	36.22	34.96	37.36	41.25	26.79	29.31	30.3		2.01584	8.80205	7.33638	7.53814	2.02852	4.16911	4.77166	4.13405	5.19241	6.96703	5.62824	0.283333	11.798	6.90909	9.06796	5.72122	6.86923	5.62572	9.61905
	9.27	21.16	24.87	32.3	14	29.32	29.45	20.44	31.12	27.58	25.2	3.45	25.94	21.65	39.66	48.36	24.07	32.36	28.36		2.08784	7.98491	5.63946	10.7309	2.46914	4.72903	4.05089	5.21429	7.93878	9.78014	6.46154	0.359375	7.8845	4.6162	9.42043	6.65199	5.84223	5.99259	7.4047
Average	9.55	25.744	27.7353	35.3513	15.006	25.9693	31.6593	17.0667	26.55	26.228	30.2113	2.986	27.1573	28.6127	35.71	44.7373	28.4813	31.8493	28.558		2.43837	10.1729	6.95167	8.24938	3.20568	4.78571	4.70553	5.39998	6.97398	9.22577	7.51462	0.32941	9.51239	6.24663	9.55321	7.36608	6.48211	6.70027	7.64028
SD	1.29	3.24249	3.04082	3.48008	2.33201	4.07698	3.23921	2.55233	3.80083	3.6983	5.17042	0.55145	4.52345	6.65445	4.89866	5.80637	4.28795	4.95206	2.44854		0.378901	1.17006	0.830998	1.2021	0.632564	0.743128	0.54605	1.21109	1.24922	1.63581	1.40999	0.0687563	1.60877	1.70876	1.72361	0.902437	1.22521	1.13969	0.894425
Minimum	7.41	18.45	23.83	29.48	10.67	19.09	24.88	14.16	20.51	20.14	22.81	1.47	21.1	20.08	24.86	32.62	21.81	18.09	22.36		1.977	7.98	5.64	6.54	2.03	3.73	3.59	4.13	5.19	6.97	5.3	0.18	7.59	4.1	6.81	5.72	4.98	3.98	6.19
Maximum	12.08	29.74	32.06	42.82	19.38	31.89	40.27	24.2	33.11	31.04	42.54	3.45	36.22	39.13	41.73	50.42	36.11	36.3	32.11		3.047	11.48	8.6	10.73	4.69	5.88	5.92	9.34	9.71	12.09	10.61	0.42	11.8	10.11	13.55	9	8.53	8.09	9.62
